# Supplementary material for: A multi-mechanism approach reduces length of stay in the ICU for severe COVID-19 patients
Source: PLoS One. 2021 Jan 7;16(1):e0245025. doi: 10.1371/journal.pone.0245025 (PMC7790264; doi:10.1371/journal.pone.0245025)
Supplement: S1 Dataset — (CSV) [file pone.0245025.s002.csv]

PATIENT_ID	TREATMENT_GROUP	EVENT	ICU_STAY	ICU_stay_CATH	HOSPITAL	AGE	AGE_CATH	COMORBIDITIES	FERRITIN	D_DIMER	LYMPHOCYTES	EWS	QUICK_SOFA	GENDER	LDH	COUGH	FEVER	ODYNOPHAGIA	DYSPNEA	MILD_DISCOMFORT	HYPERTENSION	DIABETES	CARDIOVASCULAR_DISEASES	OBESITY	ASTHMA	THYROID_DISEASES	CANCER	OTHER_DISEASES	MECHANICAL_VENTILATION	HIGH_FLOW	DAYS_SYMPTOMS_PRIOR_HOSPITAL	REQUIRED_MV_AFTER_HIGHFLOW
1	0	0	13	0	1	47	0	1	1677	2.94	1800	3	0	1	622	2	1	2	2	1	0	0	0	0	2	2	2	1	1	0	4	3
2	0	1	17	0	1	46	0	1	3202	2.12	1600	3	1	1		2	1	2	2	2	1	0	0	1	2	2	2	2	1	0	13	3
3	0	0	28	0	1	42	0	1	771	8.37	900	3	1	1		2	2	2	2	2	0	0	0	1	2	2	2	2	1	0	9	3
4	0	0	24	0	1	40	0	1	1056	3	1400	3	1	1		2	2	2	2	2	0	0	0	1	2	2	2	2	1	0	4	3
5	0	0	15	0	1	36	0	3	2000	6	700	3	0	1	549	1	1	2	2	2	0	0	0	0	2	2	2	2	0	1	6	0
6	0	0	15	0	1	53	0	1	916	2.1	1000	3	1	1		2	1	2	2	2	0	0	0	1	2	2	2	2	1	0	19	3
7	0	0	10	1	1	44	0	1	1175		1000	3	0	1	617	1	1	2	2	2	0	1	0	0	2	2	2	2	0	1	11	0
8	0	0	18	0	1	54	0	1	3280		400	3	0	1	390	1	1	2	2	2	1	0	0	0	2	2	2	2	1	0	10	3
9	0	1	10	1	1	49	0	3	4207	7.03	1600	3	1	1	674	1	1	2	2	2	0	0	0	0	2	2	2	2	1	0	13	3
10	0	1	4	1	1	43	0	1	2947	7.92	800	3	1	1	480	1	1	2	2	2	0	0	0	0	1	2	2	2	1	0	11	3
11	0	1	10	1	1	36	0	2	2260	0.54	1000	3	0	1	546	1	1	2	2	2	1	0	0	1	2	2	2	1	1	0	7	3
12	0	1	19	0	1	57	0	2	281	0.38	1100	3	1	0		2	1	2	2	2	1	0	0	1	2	1	2	2	1	0	9	3
13	0	1	15	0	1	65	1	1			1400	3	1	1	500	2	1	2	2	1	1	1	0	0	2	2	2	2	1	0	6	3
14	0	1	3	1	1	61	1	2	2000	0.94	400	3	1	1		2	2	2	2	1	1	1	1	1	2	2	2	1	1	0	4	3
15	1	0	14	0	1	39	0	1		0.5	6000	3	1	1	791	1	2	2	2	2	1	0	0	1	2	2	2	2	1	0	5	3
16	1	0	4	0	1	41	0	3	1157	2.05	1300	3	0	1	525	1	2	2	2	2	0	0	0	0	2	2	2	2	0	1	7	0
17	1	0	5	1	1	42	0	1	2796	0.4	2500	3	0	1	360	1	2	2	2	2	0	0	0	1	2	2	2	2	0	1	3	0
18	1	0	7	1	1	44	0	1	2000	0.73	500	3	0	1	743	1	2	2	2	2	1	0	0	0	2	2	2	2	0	1	8	0
19	1	0	15	0	1	24	0	1	61	0.53	1100	3	0	0	300	2	2	1	2	2	1	0	0	0	2	2	2	2	0	1	6	1
20	1	0	10	1	1	50	0	1	1302	1.62	1300	3	0	1	388	2	1	2	2	2	0	0	0	0	2	2	2	2	0	1	12	0
21	1	0	5	1	1	40	0	1	303	2.03	2900	3	0	1	498	2	2	2	2	2	0	0	0	0	2	2	2	2	1	0	5	3
22	1	0	6	1	1	43	0	1	781	2.61	200	3	0	0	436	1	2	2	2	2	0	0	0	0	2	2	2	1	0	1	1	0
23	1	0	2	1	1	69	1	3	4135	1.87	800	3	1	1		2	2	2	1	2	0	0	0	0	2	2	2	2	0	1	8	0
24	1	1	3	1	1	40	0	1	532	0.32	400	3	0	0		2	1	2	2	2	0	1	0	0	2	2	2	2	0	1	7	1
25	1	0	1	1	1	52	0	1				3	0	0		1	2	2	2	2	0	0	0	0	2	1	2	2	0	1	24	0
26	1	0	6	1	1	59	0	2	907	1.26	1100	3	0	0	473	2	1	2	2	2	1	1	0	1	2	2	2	2	0	1	18	1
27	1	0	5	1	1	18	0	3	846		1100	3	1	1	180	2	2	2	1	2	0	0	0	0	2	2	2	2	0	1	1	0
28	1	1	10	1	1	55	0	1	5343	0.32	600	3	1	1	718	1	2	2	2	2	1	0	0	0	2	2	2	2	0	1	5	1
29	0	0	8	1	2	36	0	2		0.23	1500	3	0	1		1	2	2	2	2	0	0	1	0	2	2	2	1	0	1	14	0
30	0	0	20	0	2	78	1	1	3149	4	530	3	1	0	430	2	2	2	1	2	1	1	0	0	2	2	2	2	0	1	7	0
31	0	0	4	1	2	50	0	3	1077	0.34	1790	3	0	1	616	1	2	2	2	2	0	0	0	0	2	2	2	2	0	1	7	0
32	0	0	21	0	2	70	1	1	907	0.68	360	3	0	1	766	1	2	2	2	2	1	0	1	0	2	2	2	2	0	1	13	0
33	0	1	7	1	2	86	1	1	472	2.56	4030	3	1	1	1103	1	2	2	2	2	1	0	0	0	2	1	2	2	0	1	7	1
34	0	0	2	1	2	49	0	3	3012	0.28	1800	3	0	1	403	2	1	2	2	2	0	0	0	0	2	2	2	2	0	1	14	0
35	0	0	3	1	2	57	0	1	335.9	0.1	690	3	0	0	453	2	1	2	2	2	1	1	0	0	2	2	2	2	0	1	2	0
36	1	0	6	1	2	49	0	1	747	0.2	1430	3	0	1	604	2	2	2	2	1	1	0	0	0	2	2	2	2	0	1	8	0
37	1	0	3	1	2	36	0	3	77.3		870	3	0	1	525	2	2	2	2	1	0	0	0	0	2	2	2	2	0	1	8	0
38	1	1	15	0	2	49	0	1	1317	0.9	370	3	0	1	899	1	2	2	2	2	1	0	0	0	2	2	2	2	0	1	14	1
39	1	0	12	0	2	82	1	1	3256.8	0.61	880	3	0	1	646	2	1	2	2	2	0	1	0	0	2	2	2	2	0	1	9	0
40	1	0	4	1	2	26	0	1	2000			3	0	1	436	2	2	2	1	2	0	0	0	1	2	2	2	2	0	1	9	0
41	1	0	17	0	2	55	0	1	1120	0.2	550	3	0	1	424	2	2	2	1	2	0	1	0	0	2	2	2	2	0	1	15	0
42	1	0	5	1	3	31	0	2	307	0.54	1250	3	0	0	228	1	1	2	2	2	0	1	0	1	1	2	2	2	0	1	9	0
43	1	0	6	1	3	35	0	1	162	0.59	1470	3	0	0	209	1	1	1	2	2	0	1	0	1	2	2	2	2	0	1	3	0
44	1	0	10	1	3	65	1	2	855	0.56	700	3	0	0	176	1	1	2	2	1	0	1	1	0	2	2	2	2	0	1	1	0
45	1	0	5	1	3	73	1	2		4.6	520	3	0	0	306	1	2	2	1	2	1	1	0	1	2	2	2	2	0	1	1	0
46	1	0	6	1	3	56	0	1	859	0.12	1220	3	0	1	255	2	1	2	2	1	1	0	0	1	2	2	2	2	0	1	1	0
47	1	0	8	1	3	64	1	2	546	0.15	530	3	0	1	216	1	1	2	1	2	1	0	0	0	1	2	2	1	0	1	3	0
48	1	0	15	0	3	46	0	2	591	0.15	1280	3	0	1	375	1	2	2	2	1	0	1	0	1	2	2	2	2	0	1	1	0
49	1	0	12	0	3	64	1	2	554	0.35	770	3	0	1	305	1	2	1	2	1	1	0	0	0	2	2	2	1	0	1	6	0
50	1	0	11	1	3	45	0	2	1495	0.28	960	3	0	1	191	2	2	2	2	1	1	1	0	0	2	2	2	1	0	1	1	0
51	1	0	10	1	3	40	0	2	486	0.27	1206	3	0	0	277	1	2	2	2	2	1	1	0	1	2	2	1	2	0	1	1	0
52	1	0	5	1	3	53	0	2	460.9	0.7	880	3	0	1	350	2	1	1	2	1	1	1	0	1	2	2	2	1	0	1	1	0
53	1	0	4	1	3	85	1	2	1500	0.31	1240	3	0	1	3460	2	2	2	2	1	1	0	0	0	2	2	1	1	0	1	2	1
54	1	1	7	1	3	65	1	2	782	1.2	630	3	0	0	252	1	1	2	2	2	1	0	0	1	2	2	2	2	0	1	1	1
55	1	1	26	0	3	67	1	1	1500	1.1	670	3	0	1	417	1	1	2	1	2	0	0	0	1	2	2	2	1	0	1	8	1
56	1	0	2	1	3	71	1	2	286	0.59	649	3	0	1	134	2	1	2	2	2	1	1	0	0	2	2	2	2	0	1	3	0
57	0	1	44	0	3	70	1	2	194	0.25	1006	3	0	1	230	1	2	2	2	2	1	1	0	0	2	2	2	1	0	1	1	0
58	0	0	22	0	3	79	1	1	622	0.82	400	3	0	0	296	2	1	2	2	1	1	0	0	0	2	2	2	1	0	1	8	0
59	0	0	14	0	3	72	1	1	180	0.4	1200	3	0	0	256	1	1	2	2	2	1	0	0	0	2	1	2	2	0	1	5	0
60	0	0	28	0	3	76	1	3	76.5		300	3	0	0	542	1	2	1	2	1	0	0	0	0	2	2	2	2	0	1	1	0
61	0	0	5	1	3	32	0	2	640		800	3	0	1	412	1	1	2	2	2	1	0	0	0	1	2	2	1	0	1	1	0
62	0	1	23	0	3	85	1	2			171	3	0	1		1	1	2	1	2	0	0	1	0	2	2	1	2	1	0	3	3
63	0	0	7	1	3	65	1	2			296	3	0	1		1	1	2	2	1	0	0	1	0	2	2	2	1	1	0	4	3
64	0	1	11	1	3	69	1	2	1812	0.7	906	3	0	0	706	2	2	2	2	1	1	1	0	1	2	2	2	2	0	1	3	1
65	0	1	13	0	3	85	1	1				3	0	0		1	1	2	2	2	1	0	0	1	2	2	2	2	0	1	4	1
